# Supplementary material for: Selectively Halogenated Flavonolignans—Preparation and Antibacterial Activity
Source: Int J Mol Sci. 2022 Dec 1;23(23):15121. doi: 10.3390/ijms232315121 (PMC9738062; doi:10.3390/ijms232315121)
Supplement: Supplementary file 1 [file ijms-23-15121-s001.zip]

Archive with 1 entries (1 files):
- ijms-2053981-supplementary.pdf
